# Supplementary material for: Large Genomic Fragment Deletions and Insertions in Mouse Using CRISPR/Cas9
Source: PLoS One. 2015 Mar 24;10(3):e0120396. doi: 10.1371/journal.pone.0120396 (PMC4372442; doi:10.1371/journal.pone.0120396)
Supplement: S1 Table — (XLSX) [file pone.0120396.s004.xlsx]

## Sheet: Sheet1
Dip2AΔ65KbsgRNA1	sequence	score	mismatches	UCSC gene	locus	Primer-Forward	Primer-Reverse	Amplicon(bp)
OTS1	CCCCCACTTGTAAATGACGTTGG	1.4	3MMs [1:2:12]		chr5:+9102084~9102106	AATAGGCAGAGGCACTAACCGTT	CGGAAGGAGCATTAGTGAACTTG	566
OTS2	TGACCACTTCACAATGACGTGGG	0.7	4MMs [1:3:10:11]		chrX:-85920243~85920265	CATCTACGAGCCAGAACACTGAG	CTTCAGCAAGAGTGTTCTTTCCG	576
OTS3	AACTCACTTCTCAATGACGAAAG	0.6	4MMs [2:4:10:20]		chr9:-15392105~15392127	TATGGCAGCCTATAGTGGTAACG	GCATGCAGTTCACTGACTGTCCT	576
OTS4	CACCCACTTCTCAATGGCGTTGG	0.6	4MMs [1:2:10:17]	NM_009027	chr13:+91890639~91890661	CAACTGCACTGCTCATTTCGCTA	GGAAGAGCAGGTGTGAACGGCTT	507
OTS5	ACACCACATGTCTATGACGTTGG	0.6	4MMs [2:3:8:13]		chr3:+116636127~116636149	CAAGTCAATAGCTTAGCAAGGCTG	CAGACCATAGTCTTGAGTTTACTC	500
OTS6	AGCCAAATTGTCAATGAAGTTGG	0.4	3MMs [5:7:18]		chr2:+43841491~43841513	AGAGACCCATCAGTGCTTTCTTG	CTGGAATTTCAAGACGGTACCTG	519
Dip2AΔ65KbsgRNA2	sequence	score	mismatches	UCSC gene	locus	Primer-Forward	Primer-Reverse	Amplicon(bp)
OTS1	TGTTAGAACATCCTCCCAATTAG	0.9	2MMs [17:20]		chr9:-15644843~15644865	TGATTCTGCTGTGGGATGTGGAT	AGCTGCTGAACCGTCAGCACATT	585
OTS2	TGCTTGAGCATACTCCGAACTGG	0.7	4MMs [3:5:8:12]		chr11:+117857421~117857443	TCCAGTCTCACAGGAGCAAGCAT	TTCGCCTCTGCAATCAAGCTCTC	509
OTS3	TGTATGAACCTCCTCCGAAAGGG	0.7	3MMs [4:11:17]		chr16:-15816871~15816893	AATCCTGACCTGCTCTTCAAGGT	AATGGACTGAACCTCTGAACCTG	542
OTS4	TGTAAGAACAGCCTCCTAACAAG	0.6	4MMs [4:5:10:20]	NM_011159	chr3:+40673731~40673753	TGCTCTGGGACACCCAGCAATAA	GGGAACGAAATGACCCTTTGACA	467
OTS5	TGACCGAACATCCTCCCAACAGG	0.6	4MMs [3:4:5:17]		chr19:+36206831~36206853	GTGCTTTACTTGGAAGCTGGGTT	GGATCCCACACATCTTTATCCGT	565
OTS6	TGCTAGAACTTCCTCTGAACAGG	0.5	3MMs [3:10:16]		chr3:-77636152~77636174	CGCTGCACTTGACTCCATACACT	TTCCTTGTACTTGCTGCCTTGCA	504
Dip2A-LacZ KI sgRNA	sequence	score	mismatches	UCSC gene	locus	Primer-Forward	Primer-Reverse	Amplicon(bp)
OTS1	TGGGGGAAGGCCTGAGGCACCAG	1.8	2MMs [9:17]	NM_001033431	chr7:-3228413~3228435	CTTCCAGTTTGTGAGGCAGAGAA	TTTCTGGTTTCATCCTACCTGGG	554
OTS2	TGTGGGGACTCCTGAGCCACAAG	1.6	3MMs [3:7:10]		chr11:+79786118~79786140	CCAGTCTTCTAGCCTTCAGATGA	AGGTGACTAGCTGTCAGTCAATCA	531
OTS3	TCGGGGAAACCCTGAGCCACTGG	1.5	3MMs [2:9:10]		chr17:+27375257~27375279	GAAAGATGGCTGTGGTAGAGGCT	GTTGTCCGAGTTCCTAGGTGACA	518
OTS4	TGGGGGAACCCCTGAGCTACAGG	1.4	2MMs [10:18]		chrX:+48626961~48626983	GGGACCATCTTGATTTTGGTCAG	GGACTTGAACCTGGATCCTCTAA	509
OTS5	TGGGGGAGCCTCTGAGCCACAAG	1.2	3MMs [8:10:11]		chr14:-8368697~8368719	TGAGGCTGGATCTACCCTCACTT	TGTCTGTCCTATCCCAGCTCTGA	445
OTS6	AGGGGGCAGGCCTGAGCCACAAG	1.1	3MMs [1:7:9]		chr16:+57539936~57539958	ATTCACCTGCAGGTCAATTCTCC	GGTTCACCAGATTCTTCAAGTGG	520
